# Supplementary material for: Evaluation of the Anti-Leishmania mexicana and -Trypanosoma brucei Activity and Mode of Action of 4,4′-(Arylmethylene)bis(3-methyl-1-phenyl-1H-pyrazol-5-ol)
Source: Biomedicines. 2022 Aug 7;10(8):1913. doi: 10.3390/biomedicines10081913 (PMC9405596; doi:10.3390/biomedicines10081913)
Supplement: Supplementary file 1 [file biomedicines-10-01913-s001.zip]

Archive with 3 entries (3 files):
- Supplementary material (bispirazoles).pdf
- Video S1 - T brucei-DMSO 24h.mp4
- Video S2 - T brucei-2y (0-9 uM) 24h.mp4
